# Supplementary material for: Contact Reactive Brazing of TC4 Alloy to Al7075 Alloy with Deposited Cu Interlayer
Source: Materials (Basel). 2021 Nov 1;14(21):6570. doi: 10.3390/ma14216570 (PMC8585328; doi:10.3390/ma14216570)
Supplement: Supplementary file 1 [file materials-14-06570-s001.zip]

Archive with 1 entries (1 files):
- materials-1405043-supplementary.pdf
